# Supplementary material for: Knowledge, attitudes and practices of community treatment supporters administering multidrug-resistant tuberculosis injections: A cross-sectional study in rural Eswatini
Source: PLoS One. 2022 Jul 14;17(7):e0271362. doi: 10.1371/journal.pone.0271362 (PMC9282659; doi:10.1371/journal.pone.0271362)
Supplement: S3 File — (XLS) [file pone.0271362.s003.xls]

## Sheet: Rx supporter data base
RecordID	DataCollecter	DateCollected	HealthFacility	N11AgeGroup	N12Gender	N13EduLevel	N15MonthsInjections	N16AttendTraining	N161OtherTopicsCovered	N162OtherWhyNotAttend	N161	N161MDRTBinfectioncontrol	N161GeneralMDRTBmanagement	N161MDRTBinjectionadministration	N161TrainingNotUseful	N161TrainingsNotOrganised	N161NoEnoughTime	N161CostUnaffordable	N21StrainsResistantIsoniazid	N22Contagious	N23CTSDevelopMDRTB	N24TBContacts	N25BabiesContacts	N26ShakingHands	N27HIVDevelopMDRTB	N28OpenWindows	N29WearRespirator	N210VisibleSymptoms	N211Coughing	N212DxChestXray	N213SputumCulture	N214MDRTBCurable	N215AntibioticsCure	N216RifAmiLevo	N217EightMonths	N218AmiIntensivePhase	N219Rx18to24months	N220DontTakeMeds	N221Swabbing	N222SwabMinPain	N223NeedleStickInjury	N224PEPReduce	N225Boil	N31PublicHealthThreatSD	N32TeachPrevention	N33PersonalResponsibility	N34Ventilation	N35Separate	N36WashHands
1	L	2017-05-03	H	4	1	2	8	1				1	1	1	2	2	2	2	2	1	1	1	1	1	1	1	1	3	1	1	1	1	3	2	1	2	1	1	1	1	1	2	1	1	1	1	2	1	1
2	Z	2017-05-03	H	4	2	2	5	1				1	1	1	2	2	2	2	2	1	1	3	1	3	1	1	1	3	1	3	1	1	1	2	2	2	3	1	1	2	1	2	2	1	2	2	2	4	1
3	N	2017-05-03	N	4	2	2	2	1				1	1	1	2	2	2	2	2	1	1	1	1	3	1	1	1	3	1	1	1	1	3	2	1	2	1	1	1	1	1	3	1	1	1	1	1	5	1
4	L	2017-05-15	N	3	2	3	3	1				1	1	1	2	2	2	2	1	1	1	3	1	1	1	1	1	3	1	1	1	1	3	3	1	1	1	1	1	3	1	3	1	1	2	1	1	1	1
5	N	2017-05-08	N	4	2	2	7	1				1	1	1	2	2	2	2	2	1	1	1	1	2	1	1	1	3	1	1	1	1	3	2	1	2	1	1	1	1	2	1	1	1	2	1	1	1	1
6	Z	2017-05-09	M	1	2	3	7	1				1	1	1	2	2	2	2	1	1	1	1	1	3	2	1	1	1	1	1	1	1	3	1	1	2	1	1	1	1	1	1	3	1	1	1	1	2	1
7	N	2017-05-09	M	3	2	3	5	1				1	1	1	2	2	2	2	2	1	1	1	1	3	1	1	1	3	3	3	1	1	3	1	1	1	1	1	1	3	1	3	1	1	2	2	1	4	1
8	N	2017-05-09	M	2	2	3	6	1				1	1	1	2	2	2	2	2	1	1	1	1	3	1	1	1	3	1	3	1	1	3	2	1	2	1	1	1	3	1	1	1	1	1	1	1	1	1
9	N	2017-05-17	H	3	2	3	8	1				1	1	1	2	2	2	2	2	1	1	1	1	3	1	1	1	3	1	3	1	1	3	1	1	1	1	1	1	2	1	1	1	1	2	1	1	3	1
10	N	2017-05-17	N	1	2	2	6	2				2	2	2	2	2	1	2	2	1	1	1	1	3	1	1	1	3	3	1	1	1	3	1	1	1	3	1	1	1	1	1	1	2	1	1	1	1	2
11	N	2017-05-16	N	3	2	2	4	1				1	1	1	2	2	2	2	2	1	1	1	1	3	1	1	1	3	1	1	1	1	3	1	1	1	1	1	1	1	1	1	1	2	1	2	1	5	1
12	N	2017-05-16	N	4	2	3	6	1				1	1	1	2	2	2	2	1	1	3	1	1	3	1	1	1	3	3	3	1	1	3	1	1	1	1	1	1	1	1	1	1	1	1	1	1	1	1
13	Z	2017-05-16	N	3	2	2	1	2				2	2	1	2	2	2	2	1	1	1	3	1	3	1	1	1	3	1	3	1	1	3	1	1	2	1	1	1	1	1	3	1	1	1	1	1	1	1
14	N	2017-05-16	N	4	2	3	5	1				1	1	1	2	2	2	2	1	1	1	1	1	3	1	1	1	3	3	1	1	1	3	1	1	1	1	1	1	1	1	1	1	2	1	1	2	4	1
15	Z	2017-05-23	M	2	2	2	6	1				1	1	1	2	2	2	2	1	1	1	3	1	3	1	1	1	1	1	3	1	1	3	1	1	1	1	1	1	1	1	1	1	1	1	1	1	1	1
16	N	2017-05-29	N	4	2	3	8	1				1	1	1	2	2	2	2	2	1	1	1	1	3	1	1	1	3	1	3	1	1	3	2	1	1	1	1	1	2	1	1	3	4	2	3	3	1	1
17	N	2017-05-29	N	4	2	2	7	1				1	1	1	2	2	2	2	2	1	1	1	1	3	1	1	1	3	1	3	1	1	3	2	1	2	1	1	1	3	1	1	1	4	2	2	2	2	1
18	N	2017-05-29	N	3	2	3	8	1	PATIENT CARE			1	1	1	2	2	2	2	1	1	1	1	1	3	1	1	1	3	3	3	1	2	3	2	1	2	1	1	1	1	1	3	3	4	4	2	2	1	1
19	N	2017-05-24	H	3	2	3	1	2				2	2	1	2	1	2	2	2	1	1	1	1	3	1	1	1	3	3	3	1	1	3	1	1	1	1	1	1	1	1	2	1	4	1	1	1	4	1
20	L	2017-05-22	N	1	2	3	8	1				1	1	1	2	2	2	2	2	1	1	1	1	3	1	1	1	3	1	1	1	1	1	1	1	1	1	2	1	1	1	3	1	4	1	1	1	3	1
21	L	2017-05-22	N	4	2	2	8	1				1	1	1	2	2	2	2	3	1	1	1	1	1	1	1	1	3	1	1	1	1	1	2	1	1	1	1	1	1	1	1	1	4	1	1		5	1
22	L	2017-05-22	N	4	2	2	7	1				1	1	1	2	2	2	2	1	1	1	1	1	3	1	1	1	3	1	1	1	1	3	1	1	1	1	1	1	1	1	3	1	1	1	1	1	1	1
23	N	2017-05-24	H	2	2	2	8	1				1	1	1	2	2	2	2	2	1	1	1	1	3	1	1	1	3	1	1	1	1	3	2	1	2	1	1	1	3	1	2	1	4	2	2	2	2	1
24	N	2017-05-24	H	2	2	3	2	1				1	1	1	2	1	2	2	2	1	1	1	1	3	1	1	1	3	3	3	1	1	3	2	1	2	1	1	1	1	1	3	3	4	2	2	1	5	1
25	N	2017-05-24	H	2	2	3	1	2				2	2	1	2	1	2	2	2	1	1	1	1	3	1	1	1	1	1	1	1	1	3	2	1	2	1	1	1	3	1	1	1	4	2	2	2	4	1
26	L	2017-05-23	M	3	2	3	8	1				1	1	1	2	2	2	2	1	1	1	1	1	3	1	1	1	1	1	1	1	1	1	3	1	2	1	1	1	2	1	2	1	1	1	1	1	1	1
27	L	2017-05-23	M	3	2	2	5	1	1	1		1	1	1	2	2	2	2	1	1	1	3	1	1	1	1	1	3	3	1	1	1	1		1	3	1	1	1	3	1	3	1	1	5	5	1	1	1
28	L	2017-05-23	M	3	2	2	8	1				1	1	1	2	2	2	2	1	1	1	3	1	1	1	1	1	3	1	1	1	1	3	1	1	1	1	1	1	1	1	2	1	1	1	1	1	3	1
29	L	2017-05-23	M	2	2	3	7	1				1	1	1	2	2	2	2	1	1	1	3	1	1	1	1	1	1	1	3	1	1	1	1	1	1	1	1	1	1	1	3	1	1	1	1	1	1	1
30	L	2017-05-23	M	2	2	3	7	1				1	1	1	2	2	2	2	1	1	1	1	1	1	1	1	1	3	1	1	1	1	3	1	1	2	2	1	1	1	1	1	1	1	1	1	1	1	1
31	L	2017-05-23	M	2	2	3	6	1				1	1	1	2	2	2	2	2	1	1	1	1	3	1	1	1	3	1	1	1	1	3	1	3	2	1	1	1	3	1	1	1	1	1	1	1	1	1
32	L	2017-05-23	M	2	2	3	8	1				1	1	1	2	2	2	2	1	1	1	3	1	3	3	1	1	3	1	3	1	1	3	3	2	1	1	1	1	3	3	3	1	1	1	1	1	1	1
33	Z	2017-05-23	M	1	2	3	6	1	HIV COUNSELLING			1	1	1	2	2	2	2	1	1	1	3	1	1	1	1	1	3	1	3	1	1	3	2	1	2	1	1	1	1	1	2	1	1	2	1	1	1	1
34	Z	2017-05-23	M	4	2	2	1	2				2	2	1	2	1	2	2	1	1	1	1	1	1	1	1	1	1	2	3	1	1	3	1	1	1	1	1	1	1	1	1	1	1	1	1	1	1	1
35	Z	2017-05-23	M	3	2	3	4	1				1	1	1	2	2	2	2	1	1	1	3	1	3	1	1	1	3	1	2	1	1	3	2	1	2	1	1	1	1	1	3	1	1	1	1	1	1	1
36	z	2017-05-23	M	4	2	2	6	1				1	1	1	2	2	2	2	1	1	1	3	1	1	1	1	1	1	1	3	1	1	3	1	1	1	1	1	1	1	1	1	1	1	1	1	1	1	1
37	z	2017-05-23	M	4	2	2	8	1				1	1	1	2	2	2	2	1	1	1	3	1	1	1	1	1	3	1	3	1	1	3	1	1	1	1	1	1	1	1	1	1	1	1	1	1	4	1
38	N	2017-05-29	N	4	2	2	1	2				2	2	1	2	1	2	2	2	1	1	1	1	3	1	1	1	3	3	3	1	1	3	2	1	2	1	1	1	3	1	1	1	4	2	2	2	2	1
39	N	2017-05-23	M	3	1	2	7	1				1	1	1	2	2	2	2	2	1	1	1	1	3	1	1	1	3	3	3	1	1	3	2	1	2	1	1	1	3	1	1	1	5	2	2	1	5	1
40	N	2017-05-23	M	4	1	3	1	2				2	2	1	2	1	2	2	2	1	1	1	1	1	1	1	1	1	1	1	1	1	3	1	1	1	1	1	1	3	1	1	1	1	1	1	1	1	1
41	N	2017-05-23	M	4	2	3	6	1				1	1	1	2	1	2	2	1	1	1	1	1	3	2	1	1	3	3	3	1	1	3	2	1	2	1	1	1	3	1	1	1	1	3	1	1	1	1
42	N	2017-05-23	M	4	2	3	8	1				1	1	1	2	2	2	2	1	1	1	1	1	3	1	1	1	3	3	3	1	1	3	2	1	2	1	1	1	3	1	1	1	2	1	1	1	5	1
43	N	2017-05-23	M	4	2	2	2	1				1	1	1	2	2	2	2	1	1	1	1	1	2	1	1	1	3	3	3	1	1	3	2	1	2	1	1	1	1	1	1	1	1	1	1	1	1	1
44	N	2017-05-23	N	4	2	2	8	1				1	1	1	2	2	2	2	1	1	1	1	1	1	1	1	1	1	1	1	1	1	3	2	1	2	1	1	1	3	3	2	1	2	1	1	1	1	1
45	N	2017-05-23	M	3	2	3	8	1				1	1	1	2	2	2	2	2	1	1	1	1	3	1	1	1	3	3	3	1	1	3	2	1	2	1	1	1	3	1	1	3	4	1	1	1	5	1
46	N	2017-05-23	M	4	2	1	8	1				1	1	1	2	2	2	2	2	3	1	1	1	3	1	1	1	1	1	1	1	1	3	2	1	2	1	1	1	2	1	1	1	2	3	3	2	1	1
47	N	2017-05-23	M	2	2	2	6	1				1	1	1	2	2	2	2	2	1	3	1	1	3	1	1	1	2	2	1	1	1	3	2	1	2	1	1	1	3	1	1	1	4	1	1	1	1	1
48	L	2017-05-24	H	2	2	3	1	2				2	2	1	2	1	2	2	1	1	1	3	1	3	1	1	1	3	3	3	1	1	3	2	1	2	1	1	1	3	1	3	1	1	1	1	1	1	1
49	L	2017-05-24	H	3	2	3	7	1				1	1	1	2	2	2	2	1	1	1	3	1	3	1	1	1	3	1	3	1	1	3	3	1	3	1	1	1	3	3	3	1	1	1	1	1	5	1
50	L	2017-05-24	H	3	2	3	5	1				1	1	1	2	2	2	2	1	1	1	2	1	3	1	1	1	3	3	1	1	1	3	3	1	2	1	1	1	2	1	3	1	1	1	1	1	1	1
51	L	2017-05-24	H	2	2	3	1	2				2	2	1	2	1	2	2	1	1	1	3	1	1	1	1	1	3	1	1	1	1	3	3	1	2	1	1	1	3	1	2	1	1	1	1	1	5	1
52	Z	2017-05-24	H	3	2	3	8	1	HIV COUNSELLING			1	1	1	2	2	2	2	1	1	1	3	1	3	1	1	1	3	1	1	1	1	3	1	1	2	1	1	1	3	1	1	1	1	1	1	1	1	1
53	Z	2017-05-23	M	4	2	2	8	1				1	1	1	2	2	2	2	1	1	1	3	1	1	1	1	1	3	1	3	1	1	1	1	1	1	1	1	1	2	1	1	1	1	1	1	1	1	1
54	N	2017-05-24	H	1	2	3	1	2				2	2	1	2	1	2	2	2	1	1	1	1	3	1	1	1	3	3	1	1	1	3	2	1	2	1	1	1	3	1	1	1	4	2	2	2	1	1
55	N	2017-05-24	H	1	1	3	5	1				1	1	1	2	2	2	2	2	1	1	1	1	3	1	1	1	3	3	1	1	1	3	2	1	2	1	1	1	1	1	1	3	4	2	2	2	2	1
56	Z	2017-05-23	M	1	2	2	7	1				1	1	1	2	2	2	2	1	1	1	3	1	1	1	1	1	3	1	3	1	1	3	1	1	2	1	1	1	3	1	1	1	1	1	1	1	1	1
57	Z	2017-05-23	M	2	2	2	8	1				1	1	1	2	2	2	2	1	1	1	3	1	1	1	1	1	3		1	1	1	3	1	1	1	1	1	1	1	1	1	1	1	1	1	1	1	1
58	L	2017-05-15	N	4	2	2	2	1				1	1	1	2	2	2	2	1	1	1	3	1	3	1	1	1	3	1	1	1	1	3	2	1	2	1	1	1	1	1	3	1	1	1	1	1	1	1
59	Z	2017-05-15	N	2	2	3	7	1	DOT			1	1	1	2	2	2	2	1	1	1	3	1	3	1	1	1	3	1	2	1	1	3	1	3	2	1	3	1	3	1	3	1	1	1	1	1	1	1
60	L	2017-05-30	M	3	2	2	7	1				1	1	1	2	2	2	2	1	1	1	3	1	3	1	1	1	3	3	1	1	1	3	3	1	1	1	1	1	1	1	1	1	1	2	1	1	1	1
61	L	2017-05-30	M	1	2	2	5	1				1	1	1	2	2	2	2	1	1	1	3	1	3	1	1	1	3	1	1	1	1	3	3	1	2	1	1	1	1	1	1	1	1	1	1	1	5	1
62	N	2017-05-30	M	2	2	2	5	1				1	1	1	2	2	2	2	2	1	3	1	1	3	1	1	1	3	1	3	1	1	3	2	1	2	1	1	1	3	1	1	1	4	1	1	1	5	1
63	Z	2017-05-30	M	2	2	2	7	1	HIV COUNSELLING			1	1	1	2	2	2	2	1	1	1	3	1	3	1	1	1	3	1	3	1	1	3	1	1	1	1	1	1	3	1	1	1	1	1	1	1	1	1
64	N	2017-05-30	M	2	2	2	5	1				1	1	1	2	2	2	2	2	1	1	1	1	3	1	1	1	1	1	1	1	1	3	2	1	2	1	1	1	1	3	3	3	4	1	1	1	4	1
65	Z	2017-05-29	N	4	2	2	8	1	HIV MANAGEMENT			1	1	1	2	2	2	2	1	1	1	3	1	3	1	1	1	1	1	1	1	3	2	1	2	1	1	1	1	1	1	1	1	1	1	1	1	1	1
66	z	2017-05-29	N	2	2	3	8	1	HIV MANAGEMENT			1	1	1	2	2	2	2	1	1	1	3	1	3	1	1	1	3	1	3	1	1	3	2	1	2	1	1	1	1	1	1	1	1	1	1	1	1	1
67	Z	2017-05-29	N	3	2	3	8	1	HIV			1	1	1	2	2	2	2	1	1	1	3	1	1	1	1	1	1	1	3	1	1	3	2	1	2	1	1	1	3	1	1	1	1	1	1	1	1	1
68	Z	2017-05-29	N	1	2	3	8	1	HIV			1	1	1	2	2	2	2	1	1	1	3	1	3	1	1	1	3	1	1	1	1	3	1	1	1	1	1	1	3	1	1	1	1	1	1	2	2	1
69	Z	2017-05-29	N	4	2	3	6	1				1	1	1	2	2	2	2	1	1	1	3	1	1	1	1	1	3	1	3	1	1	3	2	1	2	1	1	1	2	1	1	1	1	1	1	1	1	1
70	L	2017-05-23	M	4	2	3	7	1				1	1	1	2	2	2	2	1	1	1	3	1	3	3	1	1	3	3	1	1	1	3	3	1	2	1	1	1	3	1	3	1	1	1	1	1	1	1
71	Z	2017-05-23	M	2	2	3	8	1	HIV			1	1	1	2	2	2	2	1	1	1	3	1	3	1	1	1	3	1	3	1	1	3	1	1	2	1	1	1	1	1	1	1	1	1	1	1	1	1
72	Z	2017-05-23	M	4	2	2	8	1	HIV			1	1	1	2	2	2	2	1	1	1	3	1	3	1	1	1	3	1	1	1	1	3	2	2	1	2	1	1	3	1	1	1	1	1	1	1	1	1
73	L	2017-05-23	M	4	2	2	8	1				1	1	1	2	2	2	2	1	1	1	3	1	3	1	1	1	3	1	1	1	1	3	1	1	2	1	1	1	1	1	1	1	1	1	1	1	1	1
74	L	2017-05-23	M	4	2	2	5	1				1	1	1	2	2	2	2	1	1	1	3	1	3	1	1	1	3	3	3	1	1	3	3	1	2	1	1	1	3	1	3	1	1	1	1	1	1	1
75	L	2017-05-29	N	3	2	3	8	1				1	1	1	2	2	2	2	2	1	1	3	1	3	1	1	1	3	1	1	1	1	3	2	1	1	1	1	1	1	1	3	1	1	1	1	1	4	1
76	L	2017-05-29	N	4	2	2	7	1				1	1	1	2	2	2	2	1	1	1	3	1	3	1	1	1	3	3	3	1	1	3	3	1	2	1	1	1	1	1	3	1	1	1	1	1	4	1
77	N	2017-05-29	N	4	2	2	1	2				2	2	1	2	2	2	2	2	1	1	1	1	3	1	1	1	3	3	1	1	1	3	2	1	2	1	1	1	3	1	1	1	4	1	1	1	4	1
78	N	2017-05-29	N	4	2	3	6	1				1	1	1	2	2	2	2	2	1	1	1	1	3	1	1	1	3	3	3	1	1	3	2	1	2	3	1	1	1	1	1	1	1	1	1	1	4	1
79	N	2017-05-29	N	4	2	3	6	1				1	1	1	2	2	2	2	2	1	1	1	1	3	1	1	1	3	3	3	1	1	3	2	1	2	1	1	1	3	1	1	1	4	1	1	1	1	5
80	N	2017-05-29	N	2	2	5	5	1				1	1	1	2	2	2	2	2	1	1	1	1	3	1	1	1	3	1	1	1	1	3	1	1	2	1	1	1	3	1	1	1	4	2	2	1	1	1
81	N	2017-05-29	N	4	2	2	7	1	HIV			1	1	1	2	2	2	2	2	1	1	1	1	3	1	1	1	3	3	1	1	1	3	2	1	2	1	1	1	3	3	2	2	4	4	2	1	1	1
82	L	2017-05-09	M	2	2	2	5	1				1	1	1	2	2	2	2	1	1	1	1	1	3	1	1	1	3	1	3	1	1	2	1	1	2	1	1	1	3	1	3	1	1	1	1	1	1	1
[truncated: 53 more columns]
